# Supplementary material for: Nitrate Removal by Donnan Dialysis and Anion-Exchange Membrane Bioreactor Using Upcycled End-of-Life Reverse Osmosis Membranes
Source: Membranes (Basel). 2022 Jan 18;12(2):101. doi: 10.3390/membranes12020101 (PMC8878892; doi:10.3390/membranes12020101)
Supplement: Supplementary file 1 [file membranes-12-00101-s001.zip]

Archive with 1 entries (1 files):
- membranes-1535949-supplementary.pdf
